# Supplementary material for: Combined analysis of mRNA and miRNA reveals the mechanism of pacific white shrimp (Litopenaeus vannamei) under acute alkalinity stress
Source: PLoS One. 2023 Aug 17;18(8):e0290157. doi: 10.1371/journal.pone.0290157 (PMC10434908; doi:10.1371/journal.pone.0290157)
Supplement: S1 Table — (XLSX) [file pone.0290157.s002.xlsx]

## Sheet: Sheet1
S1 Table. Mortality of pacific white shrimp in 24 h under different carbonate alkalinity
Alkalinity (mg/L)	2h mortality (%)	4h mortality (%)	8h mortality (%)	12h mortality (%)	24h mortality (%)
50 (basic water)	0.00±0.00	0.00±0.00	0.00±0.00	0.00±0.00	0.00±0.00
100	0.00±0.00	0.00±0.00	2.31±1.06	7.13±1.22	15.02±1.10
200	1.14±2.01	3.20±0.12	6.11±0.31	12.13±1.23	20.00±0.11
300	10.41±0.17	19.03±0.32	26.50±0.42	35.43±1.14	44.08±2.22
400	18.30±1.33	25.25±0.23	33.23±0.03	42.13±1.25	56.23±1.03
Because the 24 h mortality at 300 mg/L was 44.08 %, and the 24 h mortality at 400 mg/L was 56.23 %, while the semi-lethal concentration was between 300 mg/L and 400 mg/L, so we set the high alkalinity concentration to 350 mg/L.
