# Supplementary material for: Combined analysis of mRNA and miRNA reveals the mechanism of pacific white shrimp (Litopenaeus vannamei) under acute alkalinity stress
Source: PLoS One. 2023 Aug 17;18(8):e0290157. doi: 10.1371/journal.pone.0290157 (PMC10434908; doi:10.1371/journal.pone.0290157)
Supplement: S2 Table — (XLSX) [file pone.0290157.s003.xlsx]

## Sheet: Sheet1
S2 Table. The sequence of primers used in this study.
mRNA	Forward primer sequence (5' to 3')	Reverse primer sequence (5' to 3')
ncbi_113828393	GGGACAACGCGGACTTTCATT	AAGTCCAGACGGTAGTCCTTCA
ncbi_113817660	AACACGTTCATCAGGCTCTGT	AGTCCACAAAGGTAATCTTGTCCC
ncbi_113802248	TCAGTCGACACCAGTGTTCTG	GTGGCCGTTATCCATCTGGC
ncbi_113808551	GCCTTCGTGCAAGTTCAGG	GTGCGGGCTGATGAACCTTAC
ncbi_113826096	TCTGCCTCGGTTTTACAGGC	CGACGAACGAACGAACCTTG
ncbi_113821857	TGTTTGACCACTCAGCAGCA	AGGTAGTACGTCGCCCTTGT
ncbi_113826388	TGGTCCAATTTTTCACCAGCTC	CAACAACTCTTCAAGCGCAGG
β-actin	TGGGGCAGTATGGCTTGTATG	CTCTGGCACCCTAATCACCTCT
miR-10174-y	ATCACATTGCCAGGGATTACC
miR-190-x	AGATATGTTTGATATTCTTGGTT
miR-5119-z	TCATCACATCCTGGGGCT
miR-7977-z	TTCCCGGCCATCGCACCA
novel-m0132-3p	TGAGAATGGTCAGACGATCCTGG
novel-m0003-5p	CCGACGACTGAGATGTGACCGT
