# Supplementary material for: Combined analysis of mRNA and miRNA reveals the mechanism of pacific white shrimp (Litopenaeus vannamei) under acute alkalinity stress
Source: PLoS One. 2023 Aug 17;18(8):e0290157. doi: 10.1371/journal.pone.0290157 (PMC10434908; doi:10.1371/journal.pone.0290157)
Supplement: S3 Table — (XLSX) [file pone.0290157.s004.xlsx]

## Sheet: mRNA
S3 Table. Details of available mRNA number data
	novel genes	known genes	total genes
C1	734	18097	18831
C2	708	17261	17969
C3	725	17856	18581
T1	725	17572	18299
T2	686	16549	17235
T3	716	17784	18500

## Sheet: miRNA
S3 Table. Details of available miRNA number data
	novel miRNAs	known miRNAs	total miRNAs
C1	243	258	501
C2	229	248	477
C3	242	273	515
T1	242	277	519
T2	233	253	486
T3	221	272	493
