# Supplementary material for: Combined analysis of mRNA and miRNA reveals the mechanism of pacific white shrimp (Litopenaeus vannamei) under acute alkalinity stress
Source: PLoS One. 2023 Aug 17;18(8):e0290157. doi: 10.1371/journal.pone.0290157 (PMC10434908; doi:10.1371/journal.pone.0290157)
Supplement: S4 Table — (XLSX) [file pone.0290157.s005.xlsx]

## Sheet: Differential mRNA Detail
S4 Table. Differential mRNA Details Table
id	C_mean	T_mean	log2(fc)	PValue	FDR
MSTRG.24606	0.223333	29.5133	7.04602	2.55347e-52	5.29335e-48
MSTRG.24595	0.696667	10.1333	3.8625	1.3299e-32	1.37844e-28
MSTRG.30654	1.56	14.8	3.24598	3.22937e-26	2.2315e-22
ncbi_113802248	21.9867	56.3233	1.3571	6.08164e-26	3.15181e-22
ncbi_113809249	2.85	24.23	3.08776	7.56949e-25	3.13831e-21
ncbi_113801832	21.33	72.1767	1.75865	1.93512e-21	6.68582e-18
ncbi_113800689	1.98	16.44	3.05364	9.9251e-21	2.93925e-17
ncbi_113807145	115.537	559.32	2.27532	1.01477e-19	2.62952e-16
ncbi_113820682	0.893333	10.0133	3.48658	7.59026e-19	1.74829e-15
MSTRG.27696	76.7633	424.087	2.46587	1.04967e-18	2.06316e-15
MSTRG.2740	0.606667	9.81333	4.01577	1.09478e-18	2.06316e-15
ncbi_113818736	6.09333	18.6233	1.61181	1.08841e-17	1.73906e-14
ncbi_113808550	3.34333	14.23	2.08958	1.09058e-17	1.73906e-14
ncbi_113816149	16.9667	95.8833	2.49858	4.52134e-17	6.69481e-14
ncbi_113807239	1.42667	22.0067	3.94722	5.34644e-17	7.38878e-14
ncbi_113817523	2.85333	19.2633	2.75514	7.59649e-17	9.8422e-14
ncbi_113827512	7.72333	21.6767	1.48885	1.69767e-16	2.07016e-13
MSTRG.7373	3.69667	42.7733	3.53241	2.75489e-16	3.17271e-13
ncbi_113805260	0.25	9.09333	5.18481	5.18371e-16	5.6557e-13
ncbi_113807240	1.52333	22.0733	3.857	6.29945e-16	6.52938e-13
ncbi_113805200	16.32	77.6867	2.25103	2.26511e-15	2.17807e-12
ncbi_113806350	18.0967	51.9067	1.5202	2.31151e-15	2.17807e-12
ncbi_113825747	0.24	5.37	4.48382	1.32713e-14	1.14631e-11
MSTRG.24605	0.0133333	7.43667	9.12347	1.47482e-14	1.22292e-11
MSTRG.8588	8.80667	39.87	2.17864	3.04784e-14	2.42161e-11
ncbi_113800909	29.77	90.07	1.59719	3.15405e-14	2.42161e-11
ncbi_113818060	5.19667	14.7767	1.50766	8.15047e-14	6.03426e-11
ncbi_113801819	16.2567	73.3133	2.17304	9.6624e-14	6.90695e-11
ncbi_113819192	1.25333	0.03	-5.38466	8.55566e-13	5.91196e-10
MSTRG.18695	47.6267	133.817	1.49042	2.63373e-12	1.7612e-09
ncbi_113826097	19.3533	52.7033	1.44531	3.99383e-12	2.58725e-09
MSTRG.30653	0.593333	6.01	3.34045	5.15599e-12	3.19207e-09
ncbi_113801287	3.17667	10.0233	1.65778	5.23542e-12	3.19207e-09
MSTRG.18520	0.89	2.29667	1.36766	6.48005e-12	3.83804e-09
ncbi_113820626	10.4233	23.3233	1.16196	1.03272e-11	5.78603e-09
ncbi_113816132	5.97	17.7967	1.5758	2.53105e-11	1.38075e-08
ncbi_113822590	7.12	30.43	2.09555	2.62967e-11	1.39777e-08
ncbi_113816896	26.9833	81.27	1.59065	2.80006e-11	1.45113e-08
ncbi_113804202	10.6433	58.7033	2.46349	7.98908e-11	4.03936e-08
ncbi_113801853	0.833333	5.96333	2.83915	1.01318e-10	5.00078e-08
ncbi_113804817	2.31667	15.9433	2.78283	1.58486e-10	7.64049e-08
ncbi_113808551	4.93333	21.4733	2.12191	1.91724e-10	9.0328e-08
ncbi_113801859	2.84667	13.6033	2.25661	2.79333e-10	1.28679e-07
ncbi_113816151	4.33333	22.7033	2.38936	5.38761e-10	2.42794e-07
ncbi_113803631	18.0567	46.45	1.36315	8.1312e-10	3.56777e-07
ncbi_113800910	4.83667	10.4667	1.11372	8.26113e-10	3.56777e-07
ncbi_113818164	20.9167	7.17667	-1.54327	1.80994e-09	7.504e-07
MSTRG.8591	0.493333	2.22667	2.17425	3.76154e-09	1.52896e-06
ncbi_113803629	19.2967	38.6133	1.00075	4.01163e-09	1.59925e-06
ncbi_113829026	2.00667	0.0866667	-4.53318	4.97218e-09	1.94478e-06
ncbi_113806309	3.43667	10.3667	1.59287	1.09777e-08	4.0637e-06
ncbi_113801831	5.17333	15.03	1.53868	1.12139e-08	4.0783e-06
ncbi_113812720	1.15	6.00667	2.38493	1.18718e-08	4.24314e-06
ncbi_113813865	2.65667	7.69667	1.53462	1.42554e-08	5.00871e-06
ncbi_113801852	1.40333	9.44	2.74993	2.02184e-08	6.98547e-06
ncbi_113812712	0.06	2.94667	5.61798	2.20186e-08	7.48272e-06
ncbi_113819399	8.38333	22.8033	1.44365	3.19969e-08	1.05285e-05
ncbi_113809254	3.63	29.84	3.03921	3.77393e-08	1.20998e-05
ncbi_113820250	20.8933	57.7633	1.46711	3.79396e-08	1.20998e-05
ncbi_113829253	37.2767	216.353	2.53704	4.0354e-08	1.26748e-05
ncbi_113800067	9.50333	23.6433	1.31493	6.30604e-08	1.92241e-05
ncbi_113827379	1.62333	5.82667	1.84371	6.59741e-08	1.98209e-05
ncbi_113812714	0.236667	2.49333	3.39715	9.87132e-08	2.88215e-05
MSTRG.18644	2.42333	8.46667	1.8048	1.0069e-07	2.89903e-05
ncbi_113814344	93.9633	22.7233	-2.04792	1.18046e-07	3.35219e-05
ncbi_113804713	1.99667	7.36	1.88211	1.69352e-07	4.74416e-05
ncbi_113829724	9.18333	27.1567	1.56422	1.72709e-07	4.77368e-05
ncbi_113825036	1.24333	3.70667	1.57591	2.0195e-07	5.50844e-05
ncbi_113801823	11.58	28.8133	1.3151	2.11814e-07	5.66342e-05
ncbi_113814379	3.1	8.2	1.40336	2.15489e-07	5.66342e-05
ncbi_113826199	160.323	396.647	1.30687	2.15827e-07	5.66342e-05
ncbi_113820368	5.85333	2.50667	-1.22349	2.39818e-07	6.21224e-05
ncbi_113826096	47.73	110.237	1.20764	2.42736e-07	6.21224e-05
ncbi_113801830	264.18	696.18	1.39794	2.49828e-07	6.31576e-05
ncbi_113822591	5.78333	13.0467	1.17371	2.61896e-07	6.54109e-05
ncbi_113800674	11.8633	60.3233	2.34621	2.87603e-07	7.09763e-05
ncbi_113801120	1.54667	0.09	-4.10309	4.65169e-07	0.000109579
MSTRG.24337	29.2633	59.3133	1.01926	5.4906e-07	0.000126467
ncbi_113811649	31.65	69.7233	1.13944	8.61986e-07	0.00019214
ncbi_113800081	16.09	33.6867	1.06601	1.17516e-06	0.000254403
ncbi_113827131	24.9067	3.66	-2.76662	1.17813e-06	0.000254403
ncbi_113826130	1.22667	3.94	1.68345	1.62277e-06	0.000339798
ncbi_113822890	20.2233	3.04667	-2.73072	1.78577e-06	0.000370189
ncbi_113820684	0.233333	2.23	3.25658	2.13379e-06	0.000429452
ncbi_113810691	112.553	295.993	1.39496	2.5422e-06	0.000501903
ncbi_113804819	0.143333	1.47333	3.36164	2.63332e-06	0.000514989
ncbi_113808574	7.16	16.0467	1.16424	3.15145e-06	0.000604904
ncbi_113806349	13.08	35.16	1.42657	3.46265e-06	0.000649087
ncbi_113815139	16.8	35.5	1.07936	3.60454e-06	0.000667161
ncbi_113804027	85.9767	220.167	1.35658	3.92331e-06	0.000719736
ncbi_113804357	0.0133333	1.98333	7.21675	4.30284e-06	0.000775633
MSTRG.10776	63.6267	130.107	1.03199	4.51682e-06	0.000807186
MSTRG.21934	25.9733	3.66333	-2.8258	5.03585e-06	0.000892249
ncbi_113829128	1.79	6.92	1.95081	5.29062e-06	0.000929446
ncbi_113827091	1.19	6.24667	2.39212	5.46369e-06	0.000951784
ncbi_113801833	3.43333	15.7033	2.19339	7.18103e-06	0.00123027
ncbi_113822819	0.17	1.84333	3.43871	7.28873e-06	0.00123849
ncbi_113815845	45.63	185.447	2.02295	7.91574e-06	0.00132498
ncbi_113815142	2222.13	4514.33	1.02257	7.96243e-06	0.00132498
ncbi_113820201	61.6233	17.3267	-1.83048	8.11732e-06	0.00132498
ncbi_113825306	1.00667	4.35	2.11143	8.18859e-06	0.00132617
ncbi_113818625	20.0167	3.11667	-2.68313	9.9449e-06	0.00155006
ncbi_113827132	9.81333	2.02667	-2.27563	1.03363e-05	0.00159225
ncbi_113804335	0.246667	1.25333	2.34514	1.03692e-05	0.00159225
MSTRG.28292	1.10333	2.89333	1.39086	1.14638e-05	0.00173463
ncbi_113801828	34.6733	94.78	1.45076	1.4242e-05	0.00209387
ncbi_113799927	0.11	1.00667	3.19401	1.45719e-05	0.0021273
ncbi_113819400	5.54333	13.2267	1.25462	1.55159e-05	0.00223205
ncbi_113828431	1.21333	4.45333	1.87591	1.56125e-05	0.00223205
ncbi_113823057	7.99	25.7867	1.69036	1.84919e-05	0.00255558
ncbi_113827985	0.226667	1.05333	2.21632	1.98707e-05	0.00270999
ncbi_113810182	8.29	38.4833	2.21479	2.02636e-05	0.00274552
ncbi_113815186	22.39	139.287	2.63713	2.09892e-05	0.00282536
ncbi_113803246	0.13	2.26667	4.12399	2.20733e-05	0.00291408
ncbi_113823225	0.873333	4.18	2.2589	2.28379e-05	0.00296341
ncbi_113825320	0.001	2.23	11.1228	2.28724e-05	0.00296341
ncbi_113819271	9.71667	1.10667	-3.13424	2.48762e-05	0.003203
ncbi_113823233	1.08333	3.78	1.80291	2.65111e-05	0.00339244
ncbi_113804336	0.34	2.09333	2.6222	2.68851e-05	0.00339835
ncbi_113820677	0.506667	2.92	2.52686	2.81048e-05	0.00347997
ncbi_113820966	5.15	0.8	-2.6865	2.82024e-05	0.00347997
ncbi_113812716	0.216667	1.11667	2.36565	2.8638e-05	0.0034958
ncbi_113807036	3.20333	1.30667	-1.29368	2.8668e-05	0.0034958
ncbi_113809399	12.53	4.61333	-1.4415	3.0102e-05	0.00364921
ncbi_113808138	3.02333	1.48333	-1.0273	3.58147e-05	0.00431651
MSTRG.8590	9.88	32.7133	1.7273	3.77371e-05	0.00449593
ncbi_113820686	2.59667	7.3	1.49124	3.81966e-05	0.00452466
ncbi_113827248	0.28	1.81667	2.69779	4.025e-05	0.00474081
ncbi_113807085	0.22	2.51333	3.51403	4.41472e-05	0.00517046
ncbi_113830050	1.41667	14.19	3.3243	4.76173e-05	0.00548393
MSTRG.10779	4.33667	19.34	2.15693	5.19182e-05	0.00591354
ncbi_113800144	22.57	52.6333	1.22157	5.5717e-05	0.00624332
ncbi_113826388	0.27	0.001	-8.07682	6.07946e-05	0.0066681
ncbi_113812617	0.346667	1.73333	2.32193	6.11965e-05	0.00667442
ncbi_113807410	5.25667	14.63	1.47671	6.73085e-05	0.0071643
ncbi_113807934	0.001	0.376667	8.55714	6.73921e-05	0.0071643
ncbi_113804472	16.42	4.3	-1.93305	6.89115e-05	0.00728845
ncbi_113804722	0.213333	0.806667	1.91886	7.08939e-05	0.00738508
ncbi_113804360	0.0966667	0.766667	2.98751	8.12904e-05	0.00830123
ncbi_113801818	120.043	288.293	1.26398	8.22989e-05	0.00836302
ncbi_113814295	0.15	1.53	3.3505	8.33577e-05	0.00842929
MSTRG.25629	2.02667	4.2	1.05128	8.67082e-05	0.00872554
ncbi_113822289	2.46	5.00333	1.02423	8.82737e-05	0.00884016
ncbi_113817660	11.7633	39.1267	1.73386	9.5546e-05	0.00952245
ncbi_113800363	24.5033	6.94	-1.81997	9.87666e-05	0.00974967
ncbi_113807837	92.8033	41.1867	-1.172	0.00010336	0.0101548
ncbi_113818658	67.35	10.56	-2.67307	0.000104805	0.0102482
ncbi_113820306	1.09333	2.62333	1.26267	0.000108032	0.0104557
ncbi_113823155	33.1867	79.15	1.25399	0.00010844	0.0104557
MSTRG.24601	1.10667	3.93333	1.82953	0.000111474	0.0106984
ncbi_113801827	134.993	335.457	1.31324	0.000115581	0.0109766
ncbi_113825302	1.91	11.8833	2.6373	0.000116377	0.0109766
ncbi_113827125	17.6333	1.05333	-4.06527	0.000116491	0.0109766
ncbi_113801834	5.63	25.8167	2.1971	0.000125421	0.0116279
ncbi_113820825	1.12333	2.36667	1.07507	0.000125647	0.0116279
ncbi_113809250	0.59	4.62667	2.97119	0.000129256	0.0119088
MSTRG.14221	5.16	1.07667	-2.2608	0.000130902	0.011966
ncbi_113818677	190.383	413.593	1.11931	0.000132837	0.0120777
ncbi_113826129	0.62	2.82333	2.18706	0.000134009	0.0121311
ncbi_113810902	4.36667	12.52	1.51963	0.000136944	0.0122607
ncbi_113804358	0.23	0.97	2.07635	0.000137807	0.0122607
ncbi_113820645	1.33333	5.32333	1.99729	0.000147857	0.0130049
ncbi_113823274	0.426667	3.37667	2.98442	0.000193006	0.0164651
ncbi_113825297	0.103333	1.22	3.5615	0.000195044	0.0165707
ncbi_113804814	6.02333	20.2667	1.75047	0.000205547	0.017251
ncbi_113819222	227.873	38.6567	-2.55944	0.000214984	0.0178981
ncbi_113807035	2.70667	0.146667	-4.2059	0.000219409	0.0181934
ncbi_113821857	0.403333	0.001	-8.65583	0.000221483	0.0182257
ncbi_113812634	0.153333	1.51667	3.30616	0.000221556	0.0182257
ncbi_113826200	122.583	318.747	1.37865	0.00023656	0.019231
ncbi_113807442	0.0366667	0.736667	4.32847	0.000253685	0.0205426
ncbi_113810914	4.37	19.1067	2.12837	0.000280696	0.0222944
ncbi_113815072	0.476667	3.37667	2.82455	0.000283932	0.0223976
ncbi_113825447	0.593333	0.01	-5.89077	0.000288236	0.0226331
ncbi_113802698	1.09	3.71	1.76709	0.000297062	0.0232381
ncbi_113826108	0.0566667	0.453333	3	0.000299236	0.0233202
ncbi_113827378	2.28	5.61333	1.29982	0.000309656	0.0239521
ncbi_113804363	0.203333	1.49667	2.87983	0.000315852	0.0243405
ncbi_113829750	4.87333	14.5633	1.57936	0.000335815	0.0257257
ncbi_113822114	1.49667	3.56	1.25012	0.000336307	0.0257257
ncbi_113804391	2.20667	4.66333	1.07949	0.000337701	0.0257373
ncbi_113803707	1.71667	4.74	1.46528	0.000355609	0.0268064
ncbi_113800626	14.7933	85.1	2.52421	0.000358456	0.0268259
ncbi_113810912	15.9133	33.95	1.09318	0.0004011	0.0296957
MSTRG.14975	69.7867	140.927	1.01392	0.000411562	0.0303618
ncbi_113804810	0.293333	1.23333	2.07195	0.000474227	0.0343732
ncbi_113807440	2.00667	7.86667	1.97095	0.000487371	0.0350806
ncbi_113813388	2.69667	6.36	1.23785	0.000496451	0.0355023
ncbi_113810080	0.406667	0.001	-8.6677	0.000509739	0.0363124
ncbi_113828393	7.29333	15.96	1.12981	0.000516988	0.0367026
MSTRG.30407	0.926667	0.0133333	-6.11894	0.000538464	0.0380968
ncbi_113806123	2.41	5.31667	1.14149	0.000544114	0.0383656
ncbi_113821828	44.2033	0.206667	-7.74071	0.000547814	0.0384956
ncbi_113821612	170.577	385.01	1.17448	0.000573892	0.0399221
ncbi_113810687	6.17333	21.4533	1.79708	0.000601899	0.0417303
ncbi_113823310	9.12	21.2667	1.22149	0.000617049	0.0422334
MSTRG.18696	2.36667	6.02667	1.3485	0.000642493	0.0438121
ncbi_113820924	5.87333	16.68	1.50587	0.000675702	0.0454783
ncbi_113810911	19.4033	47.09	1.27912	0.000694533	0.0464012
ncbi_113829142	2.21	6.41	1.53628	0.0006989	0.0464365
ncbi_113825834	13.87	30.03	1.11444	0.000723188	0.0475927
ncbi_113812837	0.433333	1.52	1.81052	0.000751978	0.0491751
MSTRG.29808	5.80333	4.28	-1.43927	0.00524079	0.0486955
MSTRG.22856	6.03	2.67667	-1.17172	0.00156171	0.0486955
MSTRG.22857	5.38	2.49	-1.11146	0.00201675	0.0486955
ncbi_113817163	12.9733	20.2	1.63881	0.00370757	0.0486955
ncbi_113825203	0.196667	0.45	1.19417	0.00385988	0.0486955
ncbi_113814607	0.92	1.55	1.75256	0.00445717	0.0486955
ncbi_113803091	0.113333	0.0266667	-2.08746	0.00454482	0.0486955
MSTRG.24688	211.353	334.837	1.6638	0.00638669	0.0425345
MSTRG.4031	13.5733	27.15	1.00018	0.00298862	0.0453557
ncbi_113825904	112.923	158.377	1.48802	0.00332001	0.0453707
ncbi_113803695	1.36	3.29	1.27448	0.00410464	0.0424483
MSTRG.24749	33.2767	48.5733	1.54565	0.00490513	0.0450249
MSTRG.4030	146.84	254.937	1.79589	0.00684732	0.0429015

## Sheet: GO terms of DEGs
S4 Table. GO terms of DEGs
GO ID (level1)	GO Term (level1)	GO ID (level2)	GO Term (level2)	number_of_C-vs-T (up)	number_of_C-vs-T (down)
GO:0008150	Biological Process	GO:0050896	response to stimulus	52	10
GO:0008150	Biological Process	GO:0098754	detoxification	2	1
GO:0008150	Biological Process	GO:0050789	regulation of biological process	51	6
GO:0008150	Biological Process	GO:0048511	rhythmic process	4	0
GO:0008150	Biological Process	GO:0099531	presynaptic process involved in synaptic transmission	2	0
GO:0008150	Biological Process	GO:0065007	biological regulation	52	12
GO:0008150	Biological Process	GO:0023052	signaling	25	4
GO:0008150	Biological Process	GO:0048519	negative regulation of biological process	22	2
GO:0008150	Biological Process	GO:0048518	positive regulation of biological process	20	2
GO:0008150	Biological Process	GO:0032502	developmental process	27	7
GO:0008150	Biological Process	GO:0051704	multi-organism process	12	4
GO:0008150	Biological Process	GO:0022414	reproductive process	9	3
GO:0008150	Biological Process	GO:0032501	multicellular organismal process	29	6
GO:0008150	Biological Process	GO:0040011	locomotion	6	2
GO:0008150	Biological Process	GO:0000003	reproduction	9	3
GO:0008150	Biological Process	GO:0002376	immune system process	5	1
GO:0008150	Biological Process	GO:0044699	single-organism process	63	15
GO:0008150	Biological Process	GO:0008152	metabolic process	78	9
GO:0008150	Biological Process	GO:0040007	growth	4	0
GO:0008150	Biological Process	GO:0007610	behavior	3	0
GO:0008150	Biological Process	GO:0051179	localization	23	5
GO:0008150	Biological Process	GO:0009987	cellular process	67	14
GO:0008150	Biological Process	GO:0071840	cellular component organization or biogenesis	20	6
GO:0003674	Molecular Function	GO:0098772	molecular function regulator	17	0
GO:0003674	Molecular Function	GO:0060089	molecular transducer activity	8	7
GO:0003674	Molecular Function	GO:0004871	signal transducer activity	8	2
GO:0003674	Molecular Function	GO:0005198	structural molecule activity	12	4
GO:0003674	Molecular Function	GO:0001071	nucleic acid binding transcription factor activity	7	0
GO:0003674	Molecular Function	GO:0003824	catalytic activity	46	15
GO:0003674	Molecular Function	GO:0016209	antioxidant activity	1	0
GO:0003674	Molecular Function	GO:0000988	transcription factor activity, protein binding	3	0
GO:0003674	Molecular Function	GO:0005488	binding	63	23
GO:0003674	Molecular Function	GO:0005215	transporter activity	6	1
GO:0005575	Cellular Component	GO:0005576	extracellular region	35	2
GO:0005575	Cellular Component	GO:0044421	extracellular region part	16	2
GO:0005575	Cellular Component	GO:0099512	supramolecular fiber	8	4
GO:0005575	Cellular Component	GO:0044423	virion part	1	0
GO:0005575	Cellular Component	GO:0019012	virion	1	0
GO:0005575	Cellular Component	GO:0030054	cell junction	3	0
GO:0005575	Cellular Component	GO:0043226	organelle	47	10
GO:0005575	Cellular Component	GO:0031974	membrane-enclosed lumen	17	2
GO:0005575	Cellular Component	GO:0044422	organelle part	31	18
GO:0005575	Cellular Component	GO:0044456	synapse part	1	0
GO:0005575	Cellular Component	GO:0044425	membrane part	18	8
GO:0005575	Cellular Component	GO:0045202	synapse	1	0
GO:0005575	Cellular Component	GO:0032991	macromolecular complex	20	7
GO:0005575	Cellular Component	GO:0044464	cell part	69	12
GO:0005575	Cellular Component	GO:0005623	cell	54	12
GO:0005575	Cellular Component	GO:0016020	membrane	21	10

## Sheet: KEGG Enrichment of DEGs
S4 Table. KEGG Enrichment of DEGs
KEGG_A_class	KEGG_B_class	Pathway	out (36)	Pvalue	Qvalue	Pathway ID
Organismal Systems	Immune system	Antigen processing and presentation	8	2.46411e-10	1.57703e-08	ko04612
Organismal Systems	Aging	Longevity regulating pathway - multiple species	8	6.1134e-10	1.95629e-08	ko04213
Human Diseases	Infectious disease: bacterial	Legionellosis	8	9.2671e-10	1.97698e-08	ko05134
Human Diseases	Infectious disease: viral	Measles	8	1.37423e-09	2.19876e-08	ko05162
Environmental Information Processing	Signal transduction	MAPK signaling pathway	8	1.79298e-08	2.29502e-07	ko04010
Human Diseases	Infectious disease: parasitic	Toxoplasmosis	8	2.33971e-08	2.49569e-07	ko05145
Organismal Systems	Endocrine system	Estrogen signaling pathway	8	6.21373e-08	5.68112e-07	ko04915
Human Diseases	Cardiovascular disease	Lipid and atherosclerosis	8	1.18629e-06	9.49033e-06	ko05417
Metabolism	Carbohydrate metabolism	Starch and sucrose metabolism	5	1.5834e-06	1.12597e-05	ko00500
Organismal Systems	Digestive system	Carbohydrate digestion and absorption	4	2.04111e-06	1.30631e-05	ko04973
Human Diseases	Cardiovascular disease	Viral myocarditis	6	3.60906e-06	2.09982e-05	ko05416
Organismal Systems	Circulatory system	Cardiac muscle contraction	6	5.55528e-06	2.96281e-05	ko04260
Human Diseases	Cardiovascular disease	Dilated cardiomyopathy	6	1.69748e-05	8.35682e-05	ko05414
Organismal Systems	Endocrine system	Thyroid hormone signaling pathway	6	2.00219e-05	8.54267e-05	ko04919
Human Diseases	Cardiovascular disease	Hypertrophic cardiomyopathy	6	2.00219e-05	8.54267e-05	ko05410
Metabolism	Global and overview maps	Metabolic pathways	18	2.41839e-05	9.67355e-05	ko01100
Genetic Information Processing	Folding, sorting and degradation	Protein processing in endoplasmic reticulum	9	6.50185e-05	0.000244776	ko04141
Environmental Information Processing	Signal transduction	cGMP-PKG signaling pathway	6	0.000146792	0.000521928	ko04022
Organismal Systems	Circulatory system	Adrenergic signaling in cardiomyocytes	6	0.000271796	0.000915524	ko04261
Human Diseases	Neurodegenerative disease	Prion disease	8	0.000340821	0.00109063	ko05020
Genetic Information Processing	Transcription	Spliceosome	8	0.000408514	0.00124499	ko03040
Cellular Processes	Transport and catabolism	Endocytosis	8	0.000718165	0.00208921	ko04144
Organismal Systems	Digestive system	Pancreatic secretion	5	0.00099639	0.00277256	ko04972
Organismal Systems	Digestive system	Salivary secretion	4	0.00138577	0.00369539	ko04970
Metabolism	Metabolism of cofactors and vitamins	Ubiquinone and other terpenoid-quinone biosynthesis	2	0.00252256	0.00645775	ko00130
Organismal Systems	Excretory system	Proximal tubule bicarbonate reclamation	2	0.00374495	0.00921834	ko04964
Organismal Systems	Endocrine system	PPAR signaling pathway	2	0.00684783	0.0162319	ko03320
Metabolism	Metabolism of other amino acids	Glutathione metabolism	3	0.0089794	0.0205243	ko00480
Environmental Information Processing	Signal transduction	FoxO signaling pathway	3	0.0120519	0.0265972	ko04068
Organismal Systems	Endocrine system	Adipocytokine signaling pathway	2	0.0130422	0.0278233	ko04920
Metabolism	Carbohydrate metabolism	Pentose and glucuronate interconversions	2	0.0154907	0.0309815	ko00040
Metabolism	Carbohydrate metabolism	Pyruvate metabolism	2	0.0154907	0.0309815	ko00620
Metabolism	Carbohydrate metabolism	Amino sugar and nucleotide sugar metabolism	3	0.01982	0.0384388	ko00520
Metabolism	Carbohydrate metabolism	Citrate cycle (TCA cycle)	2	0.0270343	0.0508881	ko00020
Human Diseases	Endocrine and metabolic disease	Insulin resistance	2	0.0303274	0.0554559	ko04931
Metabolism	Carbohydrate metabolism	Fructose and mannose metabolism	2	0.0449588	0.0799268	ko00051
Environmental Information Processing	Signal transduction	AMPK signaling pathway	2	0.0707119	0.122313	ko04152
Metabolism	Carbohydrate metabolism	Glycolysis / Gluconeogenesis	2	0.0899764	0.151539	ko00010
Organismal Systems	Endocrine system	Glucagon signaling pathway	2	0.100135	0.164323	ko04922
Organismal Systems	Endocrine system	Insulin signaling pathway	2	0.132346	0.211754	ko04910
Environmental Information Processing	Signal transduction	PI3K-Akt signaling pathway	2	0.263269	0.345531	ko04151
Human Diseases	Cancer: overview	Pathways in cancer	2	0.514067	0.539349	ko05200
