# Supplementary material for: Combined analysis of mRNA and miRNA reveals the mechanism of pacific white shrimp (Litopenaeus vannamei) under acute alkalinity stress
Source: PLoS One. 2023 Aug 17;18(8):e0290157. doi: 10.1371/journal.pone.0290157 (PMC10434908; doi:10.1371/journal.pone.0290157)
Supplement: S5 Table — (XLSX) [file pone.0290157.s006.xlsx]

## Sheet: Differential miRNA Detail
S5 Table. Differential miRNA Details Table
id	log2(fc)	PValue	FDR	length	seq
miR-10174-y	3.51077	0.0236679	0.629118	21	ATCACATTGCCAGGGATTACC
miR-126-y	1.88897	0.0284189	0.629118	22	TCGTACCGTGAGTAATAATGCA
miR-1261-z	1.23556	0.0300056	0.629118	19	CAATGGATAAGGCATTGGC
miR-143-y	1.84426	0.0427089	0.782908	22	TGAGATGAAGCACTGTAGCTCT
miR-190-x	-1.7483	0.00042095	0.0882592	23	AGATATGTTTGATATTCTTGGTT
miR-192-x	1.51288	0.04589	0.782908	21	CTGACCTATGAATTGACAGCC
miR-200-y	2.41648	0.0245082	0.629118	21	TAACACTGTCTGGTAACGATG
miR-215-x	3.89722	0.0342292	0.672818	22	ATGACCTATGAATTGACAGCCT
miR-23-y	2.17325	0.0294399	0.629118	21	ATCACATTGCCAGGGATTTCC
miR-24-y	1.91479	0.0221549	0.629118	20	TGGCTCAGTTCAGCAGGAAC
miR-2478-z	1.11108	0.00744833	0.520556	18	ATCCCACTCCTGACACCA
miR-27-y	1.88546	0.00221463	0.232167	21	TTCACAGTGGCTAAGTTCTGC
miR-3791-y	2.52665	0.0337955	0.672818	22	TCACCGGGTAGGATTCATCCAA
miR-5119-z	2.68917	0.000607081	0.0954635	18	TCATCACATCCTGGGGCT
miR-5730-x	4.13066	0.0246304	0.629118	21	TCACCGGGATGAAGGCATCTT
miR-7977-z	1.14844	0.00559115	0.439604	18	TTCCCGGCCATCGCACCA
miR-993-y	-6.17599	0.0287636	0.629118	23	GAAGCTCGTTTCTACAGGTCTCT
miR-998-z	-1.00855	0.02373	0.629118	21	TAGCACCACAGGATTCAGCAG
novel-m0003-5p	-1.10865	0.00486409	0.437073	22	CCGACGACTGAGATGTGACCGT
novel-m0080-3p	1.73439	0.0216852	0.629118	22	TTGGCTCCGGGATCGCGCGTTC
novel-m0081-3p	1.73439	0.0213894	0.629118	22	TTGGCTCCGGGATCGCGCGTTC
novel-m0089-3p	9.92328	0.000342526	0.0882592	21	AAAAAAGGGGGGGAGGGAGGA
novel-m0090-5p	9.92328	0.00034072	0.0882592	21	AAAAAAGGGGGGGAGGGAGGA
novel-m0111-5p	2.09247	0.0218252	0.629118	22	CCGGATTCGAGCGCGCGACCGC
novel-m0117-5p	2.63319	0.0143103	0.629118	21	CCCGGCCTCTTCCCTCCCCCC
novel-m0118-5p	2.63319	0.015043	0.629118	21	CCCGGCCTCTTCCCTCCCCCC
novel-m0119-5p	2.63319	0.0152415	0.629118	21	CCCGGCCTCTTCCCTCCCCCC
novel-m0120-5p	2.63319	0.0151475	0.629118	21	CCCGGCCTCTTCCCTCCCCCC
novel-m0121-5p	2.63319	0.014762	0.629118	21	CCCGGCCTCTTCCCTCCCCCC
novel-m0127-3p	2.14265	0.0271182	0.629118	23	ACGGAGTCAGAGGAAACTGTATC
novel-m0130-5p	-2.80016	0.02392	0.629118	22	ACAACAATTTCGGAATCGACCT
novel-m0132-3p	2.30941	0.0196535	0.629118	23	TGAGAATGGTCAGACGATCCTGG
novel-m0183-3p	-5.57954	0.0452006	0.782908	22	TGTGACATGACATTATAACCCT
novel-m0188-3p	-3.22403	0.0472981	0.782908	22	CTAGGGGGTATCCTACACTACC
novel-m0207-3p	2.7778	0.0418266	0.782908	22	TGTCTCCCTTCTCCCTCCCTCC

## Sheet: GO terms of DEMs
S5 Table. GO terms of DEMs
GO Term (level1)	GO ID (level2)	GO Term (level2)	number_of_genes (up)	number_of_genes (down)
Biological Process	GO:0050896	response to stimulus	11	5
Biological Process	GO:0098754	detoxification	1	1
Biological Process	GO:0099531	presynaptic process involved in synaptic transmission	2	0
Biological Process	GO:0048519	negative regulation of biological process	8	3
Biological Process	GO:0051179	localization	6	4
Biological Process	GO:0000003	reproduction	7	1
Biological Process	GO:0022414	reproductive process	7	1
Biological Process	GO:0023052	signaling	5	4
Biological Process	GO:0048518	positive regulation of biological process	7	2
Biological Process	GO:0051704	multi-organism process	3	1
Biological Process	GO:0071840	cellular component organization or biogenesis	7	1
Biological Process	GO:0040011	locomotion	2	1
Biological Process	GO:0002376	immune system process	1	1
Biological Process	GO:0009987	cellular process	12	5
Biological Process	GO:0044699	single-organism process	11	5
Biological Process	GO:0008152	metabolic process	12	3
Biological Process	GO:0050789	regulation of biological process	11	4
Biological Process	GO:0065007	biological regulation	11	4
Biological Process	GO:0032501	multicellular organismal process	10	3
Biological Process	GO:0032502	developmental process	10	3
Molecular Function	GO:0005215	transporter activity	5	2
Molecular Function	GO:0005488	binding	12	3
Molecular Function	GO:0005198	structural molecule activity	2	0
Molecular Function	GO:0003824	catalytic activity	12	3
Molecular Function	GO:0001071	nucleic acid binding transcription factor activity	2	1
Cellular Component	GO:0016020	membrane	10	4
Cellular Component	GO:0044425	membrane part	6	4
Cellular Component	GO:0005623	cell	11	5
Cellular Component	GO:0044464	cell part	11	5
Cellular Component	GO:0099512	supramolecular fiber	4	1
Cellular Component	GO:0044421	extracellular region part	2	2
Cellular Component	GO:0032991	macromolecular complex	11	3
Cellular Component	GO:0043226	organelle	11	3
Cellular Component	GO:0044422	organelle part	9	3
Cellular Component	GO:0005576	extracellular region	2	2
Cellular Component	GO:0031974	membrane-enclosed lumen	4	2

## Sheet: KEGG Enrichment of DEMs
S5 Table. KEGG Enrichment of DEMs
KEGG_A_class	KEGG_B_class	Pathway	C-vs-T	Pvalue	Qvalue	Pathway ID
Environmental Information Processing	Signal transduction	cAMP signaling pathway	144	4.1149e-10	7.0982e-08	ko04024
Human Diseases	Infectious diseases	HTLV-I infection	120	1.11117e-08	9.58388e-07	ko05166
Cellular Processes	Transport and catabolism	Endocytosis	189	2.06981e-07	1.35161e-05	ko04144
Human Diseases	Infectious diseases	Shigellosis	157	2.7424e-07	1.35161e-05	ko05131
Genetic Information Processing	Folding, sorting and degradation	Protein processing in endoplasmic reticulum	140	9.10111e-07	3.48876e-05	ko04141
Environmental Information Processing	Signal transduction	MAPK signaling pathway - fly	132	1.18551e-06	4.09001e-05	ko04013
Cellular Processes	Cell growth and death	Cellular senescence	97	2.63751e-06	8.2722e-05	ko04218
Human Diseases	Cancers	MicroRNAs in cancer	123	2.99319e-06	8.60543e-05	ko05206
Organismal Systems	Circulatory system	Adrenergic signaling in cardiomyocytes	145	1.38477e-05	0.000304749	ko04261
Human Diseases	Cancers	Viral carcinogenesis	121	2.02085e-05	0.000410113	ko05203
Human Diseases	Infectious diseases	Human cytomegalovirus infection	101	4.93765e-05	0.000774313	ko05163
Cellular Processes	Transport and catabolism	Autophagy - animal	98	6.70732e-05	0.000899704	ko04140
Human Diseases	Infectious disease: viral	Human immunodeficiency virus 1 infection	102	6.78037e-05	0.000899704	ko05170
Human Diseases	Cancers	Proteoglycans in cancer	118	0.000320892	0.00369025	ko05205
Human Diseases	Cancers	Pathways in cancer	238	0.00037118	0.00400178	ko05200
Organismal Systems	Circulatory system	Cardiac muscle contraction	99	0.00039078	0.00408542	ko04260
Human Diseases	Cardiovascular diseases	Dilated cardiomyopathy (DCM)	115	0.000426478	0.0043275	ko05414
Human Diseases	Infectious diseases	Pathogenic Escherichia coli infection	128	0.00070051	0.0060419	ko05130
Metabolism	Nucleotide metabolism	Purine metabolism	102	0.0010526	0.00806994	ko00230
Human Diseases	Neurodegenerative diseases	Alzheimer disease	174	0.00402191	0.0217236	ko05010
Environmental Information Processing	Signal transduction	Ras signaling pathway	114	0.0113892	0.0485096	ko04014
Human Diseases	Cardiovascular diseases	Hypertrophic cardiomyopathy (HCM)	102	0.0149319	0.0605	ko05410
Human Diseases	Infectious diseases	Salmonella infection	144	0.0164364	0.0633035	ko05132
Human Diseases	Neurodegenerative diseases	Huntington disease	140	0.120407	0.284524	ko05016
Genetic Information Processing	Translation	RNA transport	118	0.132757	0.301157	ko03013
Environmental Information Processing	Signal transduction	MAPK signaling pathway	102	0.155368	0.332931	ko04010
Human Diseases	Infectious diseases	Human papillomavirus infection	152	0.579956	0.833932	ko05165
Environmental Information Processing	Signal transduction	PI3K-Akt signaling pathway	133	0.816376	1	ko04151
Cellular Processes	Transport and catabolism	Lysosome	97	0.987056	1	ko04142
Metabolism	Global and overview maps	Metabolic pathways	988	0.992053	1	ko01100
