# Supplementary material for: Combined analysis of mRNA and miRNA reveals the mechanism of pacific white shrimp (Litopenaeus vannamei) under acute alkalinity stress
Source: PLoS One. 2023 Aug 17;18(8):e0290157. doi: 10.1371/journal.pone.0290157 (PMC10434908; doi:10.1371/journal.pone.0290157)
Supplement: S6 Table — (XLSX) [file pone.0290157.s007.xlsx]

## Sheet: Sheet1
S6 Table. the miRNA-targeting mRNA genes
miRNA	miRNA_log2(fc)	miRNA_p-values	geneID	log2(fc)	PValue	FDR
miR-10174-y	3.51077	0.0236679	ncbi_113800363	-1.81997	9.87666e-05	0.00974967
miR-10174-y	3.51077	0.0236679	ncbi_113826388	-8.07682	6.07946e-05	0.0066681
miR-1261-z	1.23556	0.0300056	ncbi_113807036	-1.29368	2.8668e-05	0.0034958
miR-1261-z	1.23556	0.0300056	ncbi_113827131	-2.76662	1.17813e-06	0.000254403
miR-143-y	1.84426	0.0427089	ncbi_113807035	-4.2059	0.000219409	0.0181934
miR-143-y	1.84426	0.0427089	ncbi_113807036	-1.29368	2.8668e-05	0.0034958
miR-190-x	-1.7483	0.00042095	ncbi_113804713	1.88211	1.69352e-07	4.74416e-05
miR-190-x	-1.7483	0.00042095	ncbi_113828393	1.12981	0.000516988	0.0367026
miR-192-x	1.51288	0.04589	ncbi_113820368	-1.22349	2.39818e-07	6.21224e-05
miR-200-y	2.41648	0.0245082	ncbi_113807036	-1.29368	2.8668e-05	0.0034958
miR-200-y	2.41648	0.0245082	ncbi_113809399	-1.4415	3.0102e-05	0.00364921
miR-200-y	2.41648	0.0245082	ncbi_113827132	-2.27563	1.03363e-05	0.00159225
miR-215-x	3.89722	0.0342292	ncbi_113820368	-1.22349	2.39818e-07	6.21224e-05
miR-23-y	2.17325	0.0294399	ncbi_113800363	-1.81997	9.87666e-05	0.00974967
miR-23-y	2.17325	0.0294399	ncbi_113826388	-8.07682	6.07946e-05	0.0066681
miR-27-y	1.88546	0.00221463	ncbi_113807036	-1.29368	2.8668e-05	0.0034958
miR-27-y	1.88546	0.00221463	ncbi_113829026	-4.53318	4.97218e-09	1.94478e-06
miR-5119-z	2.68917	0.000607081	ncbi_113821857	-8.65583	0.000221483	0.0182257
miR-5119-z	2.68917	0.000607081	ncbi_113826388	-8.07682	6.07946e-05	0.0066681
miR-5119-z	2.68917	0.000607081	ncbi_113829026	-4.53318	4.97218e-09	1.94478e-06
miR-993-y	-6.17599	0.0287636	ncbi_113820306	1.26267	0.000108032	0.0104557
miR-998-z	-1.00855	0.02373	ncbi_113801287	1.65778	5.23542e-12	3.19207e-09
miR-998-z	-1.00855	0.02373	ncbi_113817660	1.73386	9.5546e-05	0.00952245
miR-998-z	-1.00855	0.02373	ncbi_113820306	1.26267	0.000108032	0.0104557
miR-998-z	-1.00855	0.02373	ncbi_113828393	1.12981	0.000516988	0.0367026
novel-m0003-5p	-1.10865	0.00486409	ncbi_113801287	1.65778	5.23542e-12	3.19207e-09
novel-m0003-5p	-1.10865	0.00486409	ncbi_113804027	1.35658	3.92331e-06	0.000719736
novel-m0089-3p	9.92328	0.000342526	ncbi_113800363	-1.81997	9.87666e-05	0.00974967
novel-m0089-3p	9.92328	0.000342526	ncbi_113807036	-1.29368	2.8668e-05	0.0034958
novel-m0089-3p	9.92328	0.000342526	ncbi_113820368	-1.22349	2.39818e-07	6.21224e-05
novel-m0090-5p	9.92328	0.00034072	ncbi_113800363	-1.81997	9.87666e-05	0.00974967
novel-m0090-5p	9.92328	0.00034072	ncbi_113807036	-1.29368	2.8668e-05	0.0034958
novel-m0090-5p	9.92328	0.00034072	ncbi_113820368	-1.22349	2.39818e-07	6.21224e-05
novel-m0130-5p	-2.80016	0.02392	ncbi_113801287	1.65778	5.23542e-12	3.19207e-09
novel-m0130-5p	-2.80016	0.02392	ncbi_113803629	1.00075	4.01163e-09	1.59925e-06
novel-m0130-5p	-2.80016	0.02392	ncbi_113804817	2.78283	1.58486e-10	7.64049e-08
novel-m0130-5p	-2.80016	0.02392	ncbi_113820626	1.16196	1.03272e-11	5.78603e-09
novel-m0130-5p	-2.80016	0.02392	ncbi_113820924	1.50587	0.000675702	0.0454783
novel-m0130-5p	-2.80016	0.02392	ncbi_113829253	2.53704	4.0354e-08	1.26748e-05
novel-m0132-3p	2.30941	0.0196535	ncbi_113807036	-1.29368	2.8668e-05	0.0034958
novel-m0132-3p	2.30941	0.0196535	ncbi_113826388	-8.07682	6.07946e-05	0.0066681
novel-m0132-3p	2.30941	0.0196535	ncbi_113829026	-4.53318	4.97218e-09	1.94478e-06
