# Supplementary material for: Combined analysis of mRNA and miRNA reveals the mechanism of pacific white shrimp (Litopenaeus vannamei) under acute alkalinity stress
Source: PLoS One. 2023 Aug 17;18(8):e0290157. doi: 10.1371/journal.pone.0290157 (PMC10434908; doi:10.1371/journal.pone.0290157)
Supplement: S7 Table — (XLSX) [file pone.0290157.s008.xlsx]

## Sheet: GO terms of miRNA-mRNA
S7 Table. GO terms of miRNA-mRNA
GO ID (level1)	GO Term (level1)	GO ID (level2)	GO Term (level2)	number_of_C-vs-T (up)	number_of_C-vs-T (down)
GO:0008150	Biological Process	GO:0050896	response to stimulus	5	4
GO:0008150	Biological Process	GO:0098754	detoxification	1	0
GO:0008150	Biological Process	GO:0032502	developmental process	1	5
GO:0008150	Biological Process	GO:0032501	multicellular organismal process	1	5
GO:0008150	Biological Process	GO:0050789	regulation of biological process	4	3
GO:0008150	Biological Process	GO:0023052	signaling	2	2
GO:0008150	Biological Process	GO:0065007	biological regulation	4	3
GO:0008150	Biological Process	GO:0022414	reproductive process	0	2
GO:0008150	Biological Process	GO:0048519	negative regulation of biological process	1	2
GO:0008150	Biological Process	GO:0000003	reproduction	0	2
GO:0008150	Biological Process	GO:0048518	positive regulation of biological process	1	2
GO:0008150	Biological Process	GO:0044699	single-organism process	5	5
GO:0008150	Biological Process	GO:0002376	immune system process	0	1
GO:0008150	Biological Process	GO:0051179	localization	2	2
GO:0008150	Biological Process	GO:0009987	cellular process	6	4
GO:0008150	Biological Process	GO:0051704	multi-organism process	0	1
GO:0008150	Biological Process	GO:0008152	metabolic process	4	3
GO:0008150	Biological Process	GO:0071840	cellular component organization or biogenesis	0	2
GO:0003674	Molecular Function	GO:0003824	catalytic activity	4	5
GO:0003674	Molecular Function	GO:0005488	binding	4	6
GO:0003674	Molecular Function	GO:0001071	nucleic acid binding transcription factor activity	1	0
GO:0003674	Molecular Function	GO:0005215	transporter activity	1	0
GO:0005575	Cellular Component	GO:0099512	supramolecular fiber	0	2
GO:0005575	Cellular Component	GO:0044421	extracellular region part	1	1
GO:0005575	Cellular Component	GO:0032991	macromolecular complex	2	4
GO:0005575	Cellular Component	GO:0044464	cell part	6	5
GO:0005575	Cellular Component	GO:0005623	cell	6	5
GO:0005575	Cellular Component	GO:0043226	organelle	4	4
GO:0005575	Cellular Component	GO:0005576	extracellular region	1	1
GO:0005575	Cellular Component	GO:0044422	organelle part	3	3
GO:0005575	Cellular Component	GO:0031974	membrane-enclosed lumen	1	2
GO:0005575	Cellular Component	GO:0044425	membrane part	2	2
GO:0005575	Cellular Component	GO:0016020	membrane	2	3

## Sheet: KEGG Enrichment of miRNA-mRNA
S7 Table. KEGG Enrichment of miRNA-mRNA
KEGG_A_class	KEGG_B_class	Pathway	C-vs-T (4)	Pvalue	Qvalue	Pathway ID
Metabolism	Metabolism of other amino acids	Glutathione metabolism	2	0.00297358	0.0267622	ko00480
Environmental Information Processing	Signal transduction	Notch signaling pathway	1	0.0296237	0.108712	ko04330
Metabolism	Xenobiotics biodegradation and metabolism	Drug metabolism - cytochrome P450	1	0.0431515	0.108712	ko00982
Metabolism	Xenobiotics biodegradation and metabolism	Metabolism of xenobiotics by cytochrome P450	1	0.0483166	0.108712	ko00980
Metabolism	Xenobiotics biodegradation and metabolism	Drug metabolism - other enzymes	1	0.0788699	0.124331	ko00983
Environmental Information Processing	Signal transduction	FoxO signaling pathway	1	0.0828873	0.124331	ko04068
Genetic Information Processing	Folding, sorting and degradation	Ubiquitin mediated proteolysis	1	0.111622	0.126676	ko04120
Environmental Information Processing	Signal transduction	mTOR signaling pathway	1	0.112601	0.126676	ko04150
Metabolism	Global and overview maps	Metabolic pathways	2	0.536368	0.536368	ko01100
